# Supplementary material for: The Immune Checkpoint Landscape in Tumor Cells of Pancreatic Ductal Adenocarcinoma
Source: Int J Mol Sci. 2023 Jan 21;24(3):2160. doi: 10.3390/ijms24032160 (PMC9917344; doi:10.3390/ijms24032160)
Supplement: Supplementary file 1 [file ijms-24-02160-s001.zip]

Archive with 1 entries (1 files):
- ijms-2079389-supplementary.pdf
